# Supplementary material for: Trends in Developed Land Cover Adjacent to Habitat for Threatened Salmon in Puget Sound, Washington, U.S.A
Source: PLoS One. 2015 Apr 29;10(4):e0124415. doi: 10.1371/journal.pone.0124415 (PMC4414273; doi:10.1371/journal.pone.0124415)
Supplement: S2 File — (XLSX) [file pone.0124415.s002.xlsx]

## Sheet: Notes and Data Dictionary
Notes:	In this and other worksheets, Questions 1 and 2 refer to the two questions posed in the Overview subsection of the Methods:
	Question 1: what is the overall trend in developed land cover in the Puget Sound region during the two decades that span the ESA listing of Chinook salmon in the area?
	Question 2: is there any evidence that the trend has changed during this time period?
	In the worksheet called "Question 2 - Watershed Scale," NA indicates that developed cover was invariant throught the time series, so the segmented model code could not run in R (producing a result of "not applicable" or NA).
	The data dictionary below explains the column headings in the other worksheets.
Worksheet(s)	Column Heading	Explanation
All	Habitat	1 of 6 habitat areas included in this study: nearshore, estuary, mainstem, tributary, floodplain, whole basin.
All	Watershed	Watershed names. For nearshore habitat, these are marine sub-region names, not watersheds.
All	Abbreviation	Abbreviation used in figures.
Developed Cover	1986.dev.ha	Developed land cover (ha) in 1986.
Developed Cover	1986.dev.percent	Developed land cover (%) in 1986.
Developed Cover	2008.dev.ha	Developed land cover (ha) in 2008.
Developed Cover	2008.dev.percent	Developed land cover (%) in 2008.
All	Order 1	Sorting variable for the habitat areas.
All	Order 2	Sorting variable for geographic (as opposed to alphabetic) order.
Question 1	a0.dev.ha	Intercept in the simple regression linking developed cover (in ha) with year (1986-2008).
Question 1	a0.SE.dev.ha	Standard error (SE) of the intercept in the simple regression linking developed cover (in ha) with year (1986-2008).
Question 1	b0.dev.ha	Slope in the simple regression linking developed cover (in ha) with year (1986-2008).
Question 1	b0.SE.dev.ha	Standard error (SE) of the slope in the simple regression linking developed cover (in ha) with year (1986-2008).
Question 1	Rsq.dev.ha	R2 for the simple regression linking developed cover (in ha) with year (1986-2008).
Question 1	AIC.dev.ha	AIC for the simple regression linking developed cover (in ha) with year (1986-2008).
Question 1, Question 2	AICc.dev.ha	AICc for the simple regression linking developed cover (in ha) with year (1986-2008).
Question 1	a0.dev.percent	Intercept in the simple regression linking developed cover (as a %) with year (1986-2008).
Question 1	a0.SE.dev.percent	Standard error (SE) of the intercept in the simple regression linking developed cover (as a %) with year (1986-2008).
Question 1	b0.dev.percent	Slope in the simple regression linking developed cover (as a %) with year (1986-2008).
Question 1	b0.SE.dev.percent	Standard error (SE) of the slope in the simple regression linking developed cover (as a %) with year (1986-2008).
Question 1	Rsq.dev.percent	R2 for the simple regression linking developed cover (as a %) with year (1986-2008).
Question 1	AIC.dev.percent	AIC for the simple regression linking developed cover (as a %) with year (1986-2008).
Question 1	AICc.dev.percent	AICc for the simple regression linking developed cover (as a %) with year (1986-2008).
Question 1	p.val.a0	p value for the intercept in the simple regression linking developed cover (as ha or %) with year (1986-2008).
Question 1	p.val.b0	p value for the slope in the simple regression linking developed cover (as ha or %) with year (1986-2008).
Question 2	a1.seg	Intercept for the left segment in the segmented regression linking developed cover (in ha) with year (1986-2008).
Question 2	a1.SE.seg	Standard error (SE) of the intercept for the left segment in the segmented regression linking developed cover (in ha) with year (1986-2008).
Question 2	b1.seg	Slope for the left segment in the segmented regression linking developed cover (in ha) with year (1986-2008).
Question 2	b1.SE.seg	Standard error (SE) of the slope for the left segment in the segmented regression linking developed cover (in ha) with year (1986-2008).
Question 2	b2.seg	Slope for the right segment in the segmented regression linking developed cover (in ha) with year (1986-2008).
Question 2	b2.SE.seg	Standard error (SE) of the slope for the right segment in the segmented regression linking developed cover (in ha) with year (1986-2008).
Question 2	b3.seg	The difference between the right and left segment slopes in the segmented regression linking developed cover (in ha) with year (1986-2008).
Question 2	b3.SE.seg	The standard error (SE) of the difference between the right and left segment slopes in the segmented regression linking developed cover (in ha) with year (1986-2008).
Question 2	breakpoint.seg	Breakpoint estimated in the segmented regression linking developed cover (in ha) with year (1986-2008).
Question 2	breakpoint.SE.seg	Standard error (SE) of the breakpoint estimated in the segmented regression linking developed cover (in ha) with year (1986-2008).
Question 2	Rsq.seg	R2 for the segmented regression linking developed cover (as a %) with year (1986-2008).
Question 2	AIC.seg	AIC for the segmented regression linking developed cover (in ha) with year (1986-2008).
Question 2	AICc.seg	AICc for the segmented regression linking developed cover (in ha) with year (1986-2008).
Question 1, Question 2	AICc.dif	AICc for the simple regression minus AICc for the segmented regression.

## Sheet: Developed Cover - 1986, 2008
Habitat	Watershed	Abbreviation	1986.dev.ha	1986.dev.percent	2008.dev.ha	2008.dev.percent	Order 1	Order 2
Nearshore	San Juan Islands/Georgia Strait	SJ	1506.51	9.21568	1530.54	9.36268	1	1
Nearshore	Whidbey Basin	WH	820.98	15.5242	840.15	15.8867	1	2
Nearshore	North Central Puget Sound	NC	732.06	20.7077	742.86	21.0132	1	3
Nearshore	South Central Puget Sound	SC	2788.02	27.8216	2828.16	28.2222	1	4
Nearshore	South Puget Sound	SP	1752.03	14.6097	1790.64	14.9317	1	5
Nearshore	Hood Canal	HC	686.88	10.5928	699.75	10.7913	1	6
Nearshore	Strait of Juan de Fuca	JF	590.49	19.5886	615.15	20.4066	1	7
Estuary	Nooksack	A	31.23	0.64289	32.4	0.666975	2	1
Estuary	Samish	B	45.9	0.99658	44.73	0.971177	2	2
Estuary	Skagit	C	441.81	3.0158	434.88	2.9685	2	3
Estuary	Stillaguamish	D	163.35	2.70306	176.76	2.92497	2	4
Estuary	Snohomish	E	821.61	8.59564	844.29	8.83292	2	5
Estuary	Duwamish	G	1161	81.1729	1161.09	81.1792	2	6
Estuary	Puyallup	H	1261.53	68.196	1274.22	68.882	2	7
Estuary	Nisqually	I	118.08	7.46388	134.19	8.48219	2	8
Estuary	Deschutes	J	100.89	24.2798	100.89	24.2798	2	9
Estuary	Skokomish	K	64.53	6.76351	66.51	6.97104	2	10
Estuary	Hamma Hamma	L	5.85	3.36788	5.85	3.36788	2	11
Estuary	Duckabush	M	5.76	3.35079	5.76	3.35079	2	12
Estuary	Dosewallips	N	8.46	3.11568	8.46	3.11568	2	13
Estuary	Quilcene	O	7.47	2.00823	7.47	2.00823	2	14
Estuary	Dungeness	P	50.76	3.15701	52.38	3.25777	2	15
Estuary	Elwha	Q	4.95	2.68686	4.95	2.68686	2	16
Mainstem	Nooksack	A	729.09	19.6469	742.05	19.9961	3	1
Mainstem	Samish	B	10.62	5.92667	10.44	5.82622	3	2
Mainstem	Skagit	C	1017.72	11.0091	1080.18	11.6848	3	3
Mainstem	Stillaguamish	D	511.47	12.303	515.43	12.3983	3	4
Mainstem	Snohomish	E	1056.78	11.8522	1068.21	11.9804	3	5
Mainstem	Lake Washington	F	367.2	22.7159	379.08	23.4508	3	6
Mainstem	Duwamish	G	545.22	21.6257	554.22	21.9827	3	7
Mainstem	Puyallup	H	851.22	18.0976	888.21	18.8841	3	8
Mainstem	Nisqually	I	196.56	8.63139	217.35	9.54432	3	9
Mainstem	Deschutes	J	69.39	19.866	69.66	19.9433	3	10
Mainstem	Skokomish	K	230.67	14.8847	231.48	14.937	3	11
Mainstem	Hamma Hamma	L	11.7	4.52331	11.52	4.45372	3	12
Mainstem	Duckabush	M	15.93	3.8961	16.11	3.94013	3	13
Mainstem	Dosewallips	N	24.03	4.09949	25.02	4.26839	3	14
Mainstem	Quilcene	O	83.07	10.0758	83.07	10.0758	3	15
Mainstem	Dungeness	P	123.12	11.875	121.86	11.7535	3	16
Mainstem	Elwha	Q	50.58	4.67749	52.47	4.85227	3	17
Tributary	Nooksack	A	157.14	1.81648	164.16	1.89763	4	1
Tributary	Samish	B	46.08	3.55358	47.88	3.69239	4	2
Tributary	Skagit	C	239.4	0.694229	258.03	0.748253	4	3
Tributary	Stillaguamish	D	93.6	1.1116	90.99	1.0806	4	4
Tributary	Snohomish	E	327.15	1.47083	331.65	1.49106	4	5
Tributary	Lake Washington	F	517.86	12.2101	546.39	12.8828	4	6
Tributary	Duwamish	G	220.77	4.58333	236.25	4.90471	4	7
Tributary	Puyallup	H	145.35	1.33321	168.66	1.54702	4	8
Tributary	Nisqually	I	154.26	1.72854	166.14	1.86166	4	9
Tributary	Deschutes	J	141.21	7.06439	149.31	7.46961	4	10
Tributary	Skokomish	K	35.64	1.02943	36.45	1.05282	4	11
Tributary	Hamma Hamma	L	1.53	0.114132	1.53	0.114132	4	12
Tributary	Duckabush	M	0	0	0	0	4	13
Tributary	Dosewallips	N	0.36	0.0300639	0.36	0.0300639	4	14
Tributary	Quilcene	O	17.64	1.07763	18.18	1.11062	4	15
Tributary	Dungeness	P	43.38	1.8016	44.01	1.82776	4	16
Tributary	Elwha	Q	11.97	0.280461	12.06	0.282569	4	17
Floodplain	Nooksack	A	2295	7.52652	2412.54	7.912	5	1
Floodplain	Samish	B	1166.94	8.32852	1200.33	8.56682	5	2
Floodplain	Skagit	C	4039.92	7.86015	4251.69	8.27218	5	3
Floodplain	Stillaguamish	D	985.41	7.42804	1014.57	7.64784	5	4
Floodplain	Snohomish	E	4191.03	10.531	4325.94	10.87	5	5
Floodplain	Lake Washington	F	4475.43	20.2425	4654.44	21.0522	5	6
Floodplain	Duwamish	G	6750.81	37.8068	7194.24	40.2901	5	7
Floodplain	Puyallup	H	5424.84	24.245	5772.15	25.7972	5	8
Floodplain	Nisqually	I	2914.74	10.1104	2933.91	10.1769	5	9
Floodplain	Deschutes	J	550.26	10.3349	583.65	10.962	5	10
Floodplain	Skokomish	K	536.94	9.78578	537.21	9.7907	5	11
Floodplain	Hamma Hamma	L	18.54	3.12547	18.54	3.12547	5	12
Floodplain	Duckabush	M	51.12	7.8022	51.84	7.91209	5	13
Floodplain	Dosewallips	N	21.15	4.52184	21.42	4.57957	5	14
Floodplain	Quilcene	O	36.81	8.98112	36.99	9.02503	5	15
Floodplain	Dungeness	P	1366.74	18.9382	1484.37	20.5682	5	16
Floodplain	Elwha	Q	109.8	5.52736	116.1	5.84451	5	17
Basin	Nooksack	A	4147.47	1.92435	4405.95	2.04428	6	1
Basin	Samish	B	701.64	2.34317	793.98	2.65154	6	2
Basin	Skagit	C	6422.04	0.823366	6903.63	0.885111	6	3
Basin	Stillaguamish	D	2911.5	1.60079	3273.93	1.80006	6	4
Basin	Snohomish	E	14888.5	3.15844	17182.3	3.64505	6	5
Basin	Lake Washington	F	44762.8	28.4751	48214.8	30.6711	6	6
Basin	Duwamish	G	17677.6	14.0535	19459.4	15.47	6	7
Basin	Puyallup	H	12478.7	4.89227	14444.7	5.66306	6	8
Basin	Nisqually	I	8379.27	4.20219	9060.39	4.54377	6	9
Basin	Deschutes	J	5114.34	11.5658	5615.46	12.699	6	10
Basin	Skokomish	K	948.51	1.49501	1152.09	1.81589	6	11
Basin	Hamma Hamma	L	25.74	0.11834	30.69	0.141098	6	12
Basin	Duckabush	M	42.84	0.216386	43.2	0.218205	6	13
Basin	Dosewallips	N	65.7	0.219979	61.92	0.207323	6	14
Basin	Quilcene	O	72.18	0.407674	76.95	0.434615	6	15
Basin	Dungeness	P	997.02	1.93928	1060.47	2.06269	6	16
Basin	Elwha	Q	333.18	0.400024	355.32	0.426606	6	17

## Sheet: Question 1 - Watershed Scale
Habitat	Watershed	Abbreviation	a0.dev.ha	a0.SE.dev.ha	b0.dev.ha	b0.SE.dev.ha	Rsq.dev.ha	AIC.dev.ha	AICc.dev.ha	a0.dev.percent	a0.SE.dev.percent	b0.dev.percent	b0.SE.dev.percent	Rsq.dev.percent	AIC.dev.percent	AICc.dev.percent	p.val.a0	p.val.b0	Order 1	Order 2
Nearshore	San Juan Islands/Georgia Strait	SJ	-740.646	257.984	1.13436	0.129162	0.810789	116.545	118.045	-4.53071	1.57815	0.00693918	0.000790117	0.810789	-87.3206	-85.8206	0.0101639	6.32992e-08	1	1
Nearshore	Whidbey Basin	WH	-792.131	200.345	0.812359	0.100305	0.784668	106.431	107.931	-14.9786	3.78839	0.0153611	0.0018967	0.784668	-52.293	-50.793	0.000930815	2.05645e-07	1	2
Nearshore	North Central Puget Sound	NC	-493.621	136.841	0.618022	0.0685108	0.818868	91.182	92.682	-13.963	3.87081	0.017482	0.00193796	0.818868	-51.4322	-49.9322	0.00201439	4.25543e-08	1	3
Nearshore	South Central Puget Sound	SC	-1091.79	229.688	1.95525	0.114996	0.941387	111.898	113.398	-10.895	2.29205	0.0195115	0.00114754	0.941387	-72.3928	-70.8928	0.000158774	1.55602e-12	1	4
Nearshore	South Puget Sound	SP	-1902.27	310.725	1.84361	0.155568	0.886394	123.986	125.486	-15.8625	2.59105	0.0153734	0.00129724	0.886394	-67.4881	-65.9881	8.78628e-06	6.17044e-10	1	5
Nearshore	Hood Canal	HC	-256.558	88.3052	0.475815	0.0442109	0.8655	73.6612	75.1612	-3.95654	1.36181	0.00733782	0.000681803	0.8655	-93.2182	-91.7182	0.00943551	2.84988e-09	1	6
Nearshore	Strait of Juan de Fuca	JF	-1543.98	119.283	1.07454	0.0597201	0.947329	85.6892	87.1892	-51.219	3.95702	0.0356461	0.00198112	0.947329	-50.5511	-49.0511	1.47767e-10	5.92871e-13	1	7
Estuary	Nooksack	A	-177.203	74.2679	0.104704	0.037183	0.305806	66.7364	68.2364	-3.64784	1.52885	0.0021554	0.000765436	0.305806	-88.59	-87.09	0.0282257	0.0114397	2	1
Estuary	Samish	B	158.879	199.089	-0.0554199	0.0996759	0.0168843	106.179	107.679	3.44958	4.32262	-0.00120328	0.00216416	0.0168843	-47.0163	-45.5163	0.435256	0.585056	2	2
Estuary	Skagit	C	1351.9	520.918	-0.457857	0.260803	0.146191	144.653	146.153	9.22812	3.55579	-0.00312534	0.00178024	0.146191	-54.8276	-53.3276	0.0182816	0.0961656	2	3
Estuary	Stillaguamish	D	-1539.05	437.164	0.856641	0.218871	0.459763	137.642	139.142	-25.4677	7.23405	0.0141754	0.0036218	0.459763	-26.4187	-24.9187	0.00244278	0.00101738	2	4
Estuary	Snohomish	E	-2104.41	595.337	1.46803	0.298062	0.574047	149.994	151.494	-22.0162	6.22839	0.0153585	0.00311831	0.574047	-32.406	-30.906	0.00236647	0.000109171	2	5
Estuary	Duwamish	G	1091.31	20.0211	0.0349197	0.0100238	0.40271	14.3007	15.8007	76.3006	1.3998	0.00244146	0.000700825	0.40271	-92.1175	-90.6175	1.93641e-21	0.00265099	2	6
Estuary	Puyallup	H	-849.741	357.165	1.0572	0.178818	0.660077	129.557	131.057	-45.9354	19.3077	0.0571501	0.00966658	0.660077	12.8494	14.3494	0.0286256	1.34989e-05	2	7
Estuary	Nisqually	I	-1462.05	235.939	0.793291	0.118125	0.71474	112.972	114.472	-92.4168	14.9138	0.0501442	0.00746672	0.71474	2.52065	4.02065	7.55127e-06	2.69188e-06	2	8
Estuary	Deschutes	J	100.89	1.73e-12	1.47e-15	8.66e-16	0.486314	-1188.91	-1187.41	24.2798	6.48e-13	-5.52e-16	3.25e-16	0.50278	-1228.14	-1226.64	5.98039e-238	0.106415	2	9
Estuary	Skokomish	K	-36.7466	22.8335	0.0510096	0.0114318	0.525193	19.5584	21.0584	-3.85148	2.39322	0.00534642	0.00119819	0.525193	-70.6651	-69.1651	0.124942	0.000301178	2	10
Estuary	Hamma Hamma	L	5.85	1.62e-13	1.38e-16	8.12e-17	0.50278	-1283.59	-1282.09	3.36788	5.4e-14	4.6e-17	2.71e-17	0.486314	-1327.54	-1326.04	3.40936e-234	0.106415	2	11
Estuary	Duckabush	M	1.51881	4.76081	0.00217072	0.00238355	0.0440477	-43.154	-41.654	0.883544	2.76953	0.00126278	0.00138659	0.0440477	-64.8237	-63.3237	0.753381	0.374484	2	12
Estuary	Dosewallips	N	8.46	2.16e-13	1.84e-16	1.08e-16	0.486314	-1272.09	-1270.59	3.11568	2.7e-14	2.3e-17	1.35e-17	0.561911	-1355.27	-1353.77	7.9015e-235	0.106415	2	13
Estuary	Quilcene	O	5.70539	1.25118	0.000885727	0.000626415	0.0999681	-96.6073	-95.1073	1.53383	0.336365	0.000238118	0.000168405	0.0999681	-149.153	-147.653	0.000242685	0.174436	2	14
Estuary	Dungeness	P	-93.6858	18.7564	0.0725057	0.00939059	0.768088	11.6907	13.1907	-5.82678	1.16655	0.00450948	0.000584046	0.768088	-99.4086	-97.9086	9.38777e-05	4.04704e-07	2	15
Estuary	Elwha	Q	4.95	1.62e-13	-1.38e-16	8.12e-17	0.50278	-1283.59	-1282.09	2.68686	5.4e-14	4.6e-17	2.71e-17	0.486314	-1327.54	-1326.04	6.89581e-233	0.106415	2	16
Mainstem	Nooksack	A	1320.64	654.914	-0.289422	0.327889	0.0414889	153.809	155.309	35.5876	17.6481	-0.00779909	0.00883568	0.0414889	9.25432	10.7543	0.0589174	0.389045	3	1
Mainstem	Samish	B	27.1188	11.5272	-0.00824231	0.00577122	0.101782	-7.78224	-6.28224	15.1341	6.43296	-0.00459976	0.00322073	0.101782	-31.1133	-29.6133	0.0302208	0.170364	3	2
Mainstem	Skagit	C	-4400.25	483.127	2.72842	0.241883	0.876065	141.64	143.14	-47.5994	5.22619	0.0295145	0.00261655	0.876065	-39.4234	-37.9234	3.68717e-08	1.35749e-09	3	3
Mainstem	Stillaguamish	D	386.902	79.2342	0.0635429	0.0396694	0.12476	69.3256	70.8256	9.3066	1.90592	0.00152847	0.000954216	0.12476	-79.7722	-78.2722	0.00011967	0.126601	3	4
Mainstem	Snohomish	E	-355.322	286.719	0.711983	0.143549	0.577467	120.769	122.269	-3.98508	3.21568	0.00798518	0.00160996	0.577467	-58.8492	-57.3492	0.231163	0.000101276	3	5
Mainstem	Lake Washington	F	-870.252	188.712	0.624961	0.0944808	0.708521	104.038	105.538	-53.8359	11.6742	0.0386616	0.00584481	0.708521	-7.27541	-5.77541	0.000216689	3.28101e-06	3	6
Mainstem	Duwamish	G	-922.72	260.641	0.739105	0.130493	0.640578	116.955	118.455	-36.5989	10.3381	0.029316	0.00517588	0.640578	-12.1372	-10.6372	0.00233836	2.25909e-05	3	7
Mainstem	Puyallup	H	-2211.83	555.46	1.5439	0.278097	0.631306	147.221	148.721	-47.0252	11.8095	0.0328246	0.00591256	0.631306	-6.81443	-5.31443	0.000874239	2.85895e-05	3	8
Mainstem	Nisqually	I	-1956.8	859.407	1.088	0.430271	0.262115	164.679	166.179	-85.9275	37.7385	0.0477767	0.0188942	0.262115	39.6565	41.1565	0.0352335	0.0210163	3	9
Mainstem	Deschutes	J	-65.3768	82.0674	0.0680496	0.0410879	0.132237	70.7309	72.2309	-18.7171	23.4955	0.0194823	0.0117633	0.132237	20.7017	22.2017	0.436052	0.115011	3	10
Mainstem	Skokomish	K	184.594	21.2835	0.0234878	0.0106558	0.212552	16.7465	18.2465	11.9115	1.37338	0.00151563	0.000687599	0.212552	-92.8796	-91.3796	7.61304e-08	0.0407631	3	11
Mainstem	Hamma Hamma	L	22.2203	4.08742	-0.00531895	0.00204641	0.272894	-49.2542	-47.7542	8.59055	1.58023	-0.00205635	0.000791158	0.272894	-87.2679	-85.7679	3.64743e-05	0.0181311	3	12
Mainstem	Duckabush	M	-0.57078	5.21701	0.00829738	0.00261195	0.359235	-39.4937	-37.9937	-0.139599	1.27596	0.00202935	0.000638821	0.359235	-95.8228	-94.3228	0.91409	0.00522312	3	13
Mainstem	Dosewallips	N	-31.6821	37.491	0.0279899	0.0187703	0.109952	39.3933	40.8933	-5.40494	6.39593	0.00477505	0.00320219	0.109952	-31.3443	-29.8443	0.40917	0.15323	3	14
Mainstem	Quilcene	O	83.07	1.72899e-12	-1.47127e-15	8.65637e-16	0.486314	-1188.91	-1187.41	10.0758	3.24186e-13	2.75862e-16	1.62307e-16	0.50278	-1255.87	-1254.37	1.97697e-236	0.106415	3	15
Mainstem	Dungeness	P	201.909	21.4228	-0.0395686	0.0107255	0.430563	17.0075	18.5075	19.4743	2.06624	-0.00381642	0.00103449	0.430563	-76.5414	-75.0414	2.20417e-08	0.00167858	3	16
Mainstem	Elwha	Q	-93.3852	46.6483	0.0722809	0.0233549	0.347313	48.1347	49.6347	-8.63598	4.31389	0.00668432	0.00215979	0.347313	-47.0971	-45.5971	0.0605996	0.00624883	3	17
Tributary	Nooksack	A	-164.759	153.497	0.162373	0.0768498	0.198724	95.7765	97.2765	-1.90455	1.77437	0.00187697	0.000888355	0.198724	-82.633	-81.133	0.297286	0.0488431	4	1
Tributary	Samish	B	-2.88571	49.4331	0.0243644	0.0247492	0.0510905	50.4541	51.9541	-0.222539	3.81217	0.00187892	0.0019086	0.0510905	-52.0428	-50.5428	0.954092	0.337942	4	2
Tributary	Skagit	C	-593.643	437.456	0.41966	0.219017	0.169415	137.668	139.168	-1.72149	1.26857	0.00121696	0.00063512	0.169415	-96.0552	-94.5552	0.191545	0.0713713	4	3
Tributary	Stillaguamish	D	243.365	95.8345	-0.0758605	0.0479805	0.121942	76.9342	78.4342	2.89021	1.13814	-0.000900923	0.000569819	0.121942	-100.395	-98.895	0.0205487	0.131275	4	4
Tributary	Snohomish	E	155.002	369.251	0.0900138	0.184869	0.0129997	130.888	132.388	0.696873	1.66011	0.000404692	0.000831153	0.0129997	-85.2953	-83.7953	0.679618	0.632202	4	5
Tributary	Lake Washington	F	-2965.85	243.838	1.75315	0.12208	0.919725	114.289	115.789	-69.9287	5.7492	0.0413356	0.0028784	0.919725	-35.6082	-34.1082	4.059e-10	2.66571e-11	4	6
Tributary	Duwamish	G	-1540.42	127.979	0.885929	0.064074	0.913948	88.5039	90.0039	-31.9803	2.65693	0.0183925	0.00133022	0.913948	-66.4839	-64.9839	4.80533e-10	4.99605e-11	4	7
Tributary	Puyallup	H	-1494.92	282.853	0.82296	0.141613	0.652317	120.226	121.726	-13.712	2.59445	0.00754854	0.00129894	0.652317	-67.4357	-65.9357	5.02959e-05	1.66242e-05	4	8
Tributary	Nisqually	I	-564.424	140.992	0.362795	0.0705892	0.594729	92.3775	93.8775	-6.32457	1.57987	0.00406524	0.000790977	0.594729	-87.2771	-85.7771	0.000833817	6.87106e-05	4	9
Tributary	Deschutes	J	-193.928	123.411	0.170083	0.0617871	0.296256	87.0502	88.5502	-9.70174	6.17395	0.00850881	0.00309105	0.296256	-32.7571	-31.2571	0.133502	0.0130961	4	10
Tributary	Skokomish	K	-55.385	14.7534	0.045654	0.00738646	0.679726	2.08833	3.58833	-1.59974	0.426139	0.00131867	0.000213351	0.679726	-139.69	-138.19	0.00145281	7.79945e-06	4	11
Tributary	Hamma Hamma	L	7.62513	4.07788	-0.00303809	0.00204163	0.109543	-49.3476	-47.8476	0.568806	0.304195	-0.00022663	0.000152298	0.109543	-153.174	-151.674	0.0778563	0.154043	4	12
Tributary	Duckabush	M	0	0	0	0	NA	NA	NA	0	0	0	0	NA	NA	NA	NA	NA	4	13
Tributary	Dosewallips	N	0.36	1.35077e-14	1.14943e-17	6.76279e-18	0.512143	-1382.99	-1381.49	0.0300639	0	0	0	NA	NA	NA	7.99413e-232	0.106415	4	14
Tributary	Quilcene	O	92.9555	33.3932	-0.0374621	0.0167186	0.218102	34.7634	36.2634	5.67868	2.04	-0.00228857	0.00102135	0.218102	-77.0527	-75.5527	0.0122581	0.037893	4	15
Tributary	Dungeness	P	-18.0606	10.4268	0.0308444	0.00522027	0.659809	-11.7957	-10.2957	-0.750069	0.43303	0.00128099	0.000216801	0.659809	-139.049	-137.549	0.10035	1.35975e-05	4	16
Tributary	Elwha	Q	-0.501574	17.1293	0.00638825	0.00857598	0.0299046	8.06099	9.56099	-0.011752	0.401345	0.000149679	0.000200938	0.0299047	-142.088	-140.588	0.976962	0.465947	4	17
Floodplain	Nooksack	A	-3891.22	1319.97	3.13084	0.660859	0.554943	181.844	183.344	-12.7614	4.32889	0.0102677	0.0021673	0.554943	-46.9582	-45.4582	0.00860474	0.000164369	5	1
Floodplain	Samish	B	-3533.97	1000.75	2.36741	0.501035	0.553638	170.769	172.269	-25.2221	7.1424	0.0168963	0.00357592	0.553638	-26.9288	-25.4288	0.0023849	0.000168928	5	2
Floodplain	Skagit	C	-13206.9	1312.79	8.70152	0.657261	0.906867	181.626	183.126	-25.6956	2.55419	0.0169299	0.00127878	0.906867	-68.0613	-66.5613	8.14265e-09	1.02144e-10	5	3
Floodplain	Stillaguamish	D	-2157.76	528.527	1.57682	0.264613	0.663609	145.233	146.733	-16.2652	3.98405	0.0118861	0.00199465	0.663609	-50.2788	-48.7788	0.000698775	1.22596e-05	5	4
Floodplain	Snohomish	E	-10427.9	1128.64	7.35809	0.565066	0.904032	175.58	177.08	-26.2028	2.836	0.0184891	0.00141987	0.904032	-63.8749	-62.3749	2.97461e-08	1.33977e-10	5	5
Floodplain	Lake Washington	F	-16420.1	2188.68	10.5296	1.09579	0.836862	202.071	203.571	-74.2689	9.89948	0.0476256	0.00495628	0.836862	-13.8714	-12.3714	6.04201e-07	1.64365e-08	5	6
Floodplain	Duwamish	G	-37583.8	4387.97	22.3658	2.19688	0.852031	229.894	231.394	-210.482	24.5741	0.125256	0.0123033	0.852031	22.497	23.997	9.14676e-08	6.77455e-09	5	7
Floodplain	Puyallup	H	-29054.4	1050.82	17.3457	0.526106	0.983711	172.722	174.222	-129.852	4.6964	0.0775222	0.0023513	0.983711	-43.6988	-42.1988	3.38092e-16	1.50875e-17	5	8
Floodplain	Nisqually	I	-974.607	1180.75	1.95385	0.591157	0.377677	177.386	178.886	-3.38064	4.09571	0.00677736	0.00205056	0.377677	-49.1731	-47.6731	0.419944	0.00393647	5	9
Floodplain	Deschutes	J	-1789.52	530.677	1.18568	0.265689	0.525259	145.395	146.895	-33.6104	9.96707	0.0222692	0.00499011	0.525259	-13.5993	-12.0993	0.00339451	0.000300788	5	10
Floodplain	Skokomish	K	827.994	112.07	-0.144447	0.0561088	0.269112	83.1941	84.6941	15.0903	2.04248	-0.00263256	0.00102259	0.269112	-77.0041	-75.5041	7.46532e-07	0.0190985	5	11
Floodplain	Hamma Hamma	L	17.7607	1.80583	0.000394676	0.000904109	0.010476	-81.9298	-80.4298	2.9941	0.304427	6.65346e-05	0.000152415	0.010476	-153.144	-151.644	1.15268e-08	0.667639	5	12
Floodplain	Duckabush	M	-18.8237	33.6743	0.0351354	0.0168594	0.194384	35.0987	36.5987	-2.87296	5.13955	0.00536254	0.00257317	0.194384	-40.0921	-38.5921	0.583056	0.0516807	5	13
Floodplain	Dosewallips	N	17.1821	6.68747	0.00207894	0.00334815	0.0209699	-29.5613	-28.0613	3.67352	1.42977	0.000444473	0.000715829	0.0209699	-91.2702	-89.7702	0.0193038	0.542435	5	14
Floodplain	Quilcene	O	36.076	5.20229	0.000385498	0.00260458	0.00121553	-39.6067	-38.1067	8.80204	1.26929	9.4056e-05	0.000635481	0.00121553	-96.0325	-94.5325	1.7611e-06	0.883982	5	15
Floodplain	Dungeness	P	-9930.97	773.062	5.6758	0.387042	0.922763	160.444	161.944	-137.608	10.7119	0.0786467	0.00536304	0.922763	-10.7164	-9.21635	1.67201e-10	1.88083e-11	5	16
Floodplain	Elwha	Q	-422.919	73.7231	0.26776	0.0369102	0.745136	66.4419	67.9419	-21.2899	3.71124	0.0134791	0.00185807	0.745136	-53.116	-51.616	1.94151e-05	9.58898e-07	5	17
Basin	Nooksack	A	-16098.4	1466.03	10.2135	0.733983	0.914947	186.042	187.542	-7.46938	0.680212	0.00473889	0.000340555	0.914947	-120.985	-119.485	2.07683e-09	4.49566e-11	6	1
Basin	Samish	B	-6812.53	1114.76	3.79614	0.558116	0.719902	175.085	176.585	-22.7508	3.72281	0.0126774	0.00186386	0.719902	-52.9916	-51.4916	8.9818e-06	2.27681e-06	6	2
Basin	Skagit	C	-29016.3	3401.34	17.9037	1.70291	0.85996	219.706	221.206	-3.72016	0.436084	0.00229542	0.00021833	0.85996	-138.768	-137.268	9.70021e-08	4.10987e-09	6	3
Basin	Stillaguamish	D	-26308.5	2390.33	14.7454	1.19674	0.894002	205.597	207.097	-14.4649	1.31424	0.00810728	0.000657988	0.894002	-94.6404	-93.1404	2.00278e-09	3.29404e-10	6	4
Basin	Snohomish	E	-233276	19232.6	124.939	9.629	0.903412	289.004	290.504	-49.4869	4.07998	0.0265045	0.00204269	0.903412	-49.327	-47.827	4.24657e-10	1.4202e-10	6	5
Basin	Lake Washington	F	-316227	18863.4	181.905	9.44417	0.953726	288.228	289.728	-201.163	11.9997	0.115716	0.00600776	0.953726	-6.17554	-4.67554	1.97865e-12	1.84296e-13	6	6
Basin	Duwamish	G	-163891	7368.63	91.4664	3.68918	0.971551	250.629	252.129	-130.291	5.85796	0.0727146	0.00293285	0.971551	-34.8586	-33.3586	1.5275e-14	2.29391e-15	6	7
Basin	Puyallup	H	-198929	7157.23	106.369	3.58334	0.979981	249.464	250.964	-77.99	2.806	0.0417019	0.00140485	0.979981	-64.3004	-62.8004	3.08361e-16	9.66422e-17	6	8
Basin	Nisqually	I	-46917.1	4179.66	27.8663	2.09259	0.90785	227.949	229.449	-23.5289	2.09609	0.0139749	0.00104943	0.90785	-75.9677	-74.4677	1.46667e-09	9.28011e-11	6	9
Basin	Deschutes	J	-33160	2171.07	19.2982	1.08697	0.94598	201.748	203.248	-74.9894	4.90975	0.0436417	0.00245812	0.94598	-41.9218	-40.4218	9.52258e-12	7.44914e-13	6	10
Basin	Skokomish	K	-17294.8	3033.75	9.22593	1.51888	0.672105	215.132	216.632	-27.2595	4.7817	0.0145416	0.00239401	0.672105	-42.9789	-41.4789	2.09179e-05	9.68511e-06	6	11
Basin	Hamma Hamma	L	-276.146	77.7119	0.151542	0.0389072	0.457352	68.5496	70.0496	-1.26959	0.357282	0.000696718	0.000178877	0.457352	-146.74	-145.24	0.00227042	0.00106128	6	12
Basin	Duckabush	M	479.369	530.205	-0.214318	0.265453	0.034948	145.36	146.86	2.42131	2.67808	-0.00108253	0.00134081	0.034948	-66.1666	-64.6666	0.377874	0.429994	6	13
Basin	Dosewallips	N	973.521	272.557	-0.454098	0.136458	0.380887	118.743	120.243	3.25958	0.912584	-0.00152043	0.000456894	0.380887	-109.23	-107.73	0.00217966	0.00374471	6	14
Basin	Quilcene	O	-42.2808	114.491	0.0584351	0.0573212	0.0545842	84.0492	85.5492	-0.238802	0.646648	0.000330042	0.000323751	0.0545842	-123.009	-121.509	0.716218	0.321505	6	15
Basin	Dungeness	P	-4580.92	327.238	2.80655	0.163835	0.942205	126.057	127.557	-8.91025	0.636503	0.00545895	0.000318672	0.942205	-123.641	-122.141	4.07148e-11	1.37045e-12	6	16
Basin	Elwha	Q	-2107.23	229.223	1.22927	0.114763	0.864391	111.817	113.317	-2.52999	0.275211	0.00147589	0.000137787	0.864391	-157.179	-155.679	3.20812e-08	3.07027e-09	6	17

## Sheet: Question 2 - Watershed Scale
Habitat	Watershed	Abbreviation	a1.seg	a1.SE.seg	b1.seg	b1.SE.seg	b2.seg	b2.SE.seg	b3.seg	b3.SE.seg	breakpoint.seg	breakpoint.SE.seg	Rsq.seg	AIC.seg	AICc.seg	AICc.dev.ha	AICc.dif	Order 1	Order 2
Nearshore	San Juan Islands/Georgia Strait	SJ	-1536.1	234.448	1.53367	0.117549	-1.34113	0.8074	-2.8748	0.815872	2003.08	1.00295	0.932983	99.7869	104.073	118.045	13.9725	1	1
Nearshore	Whidbey Basin	WH	-1474.92	501.281	1.15531	0.251748	0.356041	0.3298	-0.799268	0.414916	1998	3.54228	0.825885	106.182	110.467	107.931	-2.53641	1	2
Nearshore	North Central Puget Sound	NC	-886.493	104.195	0.81522	0.0522418	-1.18851	0.3588	-2.00373	0.362595	2004	0.52494	0.954961	67.348	71.6338	92.682	21.0483	1	3
Nearshore	South Central Puget Sound	SC	-1471.48	239.79	2.14582	0.120156	-0.990033	2.166	-3.13585	2.16927	2005.01	1.54616	0.9623	107.072	111.358	113.398	2.04057	1	4
Nearshore	South Puget Sound	SP	-5694.37	550.638	3.74919	0.276737	0.844954	0.1656	-2.90423	0.322521	1994.38	0.714009	0.981913	91.2348	95.5205	125.486	29.9651	1	5
Nearshore	Hood Canal	HC	-552.869	180.591	0.624624	0.0906622	0.218375	0.1642	-0.406249	0.187603	1999	2.92755	0.899037	71.9249	76.2107	75.1612	-1.04942	1	6
Nearshore	Strait of Juan de Fuca	JF	-1382.52	153.04	0.993496	0.0767089	1.81705	0.8096	0.823557	0.813214	2004	2.87084	0.956126	86.0343	90.32	87.1892	-3.13081	1	7
Estuary	Nooksack	A	-262.077	97.9691	0.147305	0.0491056	-0.28842	0.5183	-0.435725	0.520583	2004.02	3.45682	0.388723	68.1924	72.4781	68.2364	-4.2417	2	1
Estuary	Samish	B	-787.418	237.823	0.419757	0.119354	-1.14964	0.2952	-1.5694	0.31841	2000.04	1.15499	0.671702	88.2432	92.529	107.679	15.1504	2	2
Estuary	Skagit	C	4115.39	3896.62	-1.8468	1.95958	0.0335981	0.48	1.8804	2.0175	1993	5.5504	0.235328	146.448	150.734	146.153	-4.58052	2	3
Estuary	Stillaguamish	D	-2302.57	595.55	1.23992	0.2986	-1.45378	2.051	-2.6937	2.07249	2003.01	2.76409	0.570005	137.077	141.363	139.142	-2.22104	2	4
Estuary	Snohomish	E	3337.82	4180.08	-1.26771	2.10213	2.20452	0.5149	3.47223	2.16426	1992.09	2.83668	0.663889	149.257	153.542	151.494	-2.04795	2	5
Estuary	Duwamish	G	1057.38	30.4254	0.0519557	0.0152595	-0.0565714	0.07238	-0.108527	0.07397	2002.71	2.62002	0.505958	14.5051	18.7908	15.8007	-2.99007	2	6
Estuary	Puyallup	H	5555.34	1243.87	-2.16257	0.625531	1.91909	0.1532	4.08166	0.644021	1992.07	0.716345	0.934011	100.773	105.058	131.057	25.9989	2	7
Estuary	Nisqually	I	-49.5752	174.494	0.0839751	0.087601	2.2005	0.1587	2.11652	0.181269	1999.51	0.529535	0.971996	70.551	74.8367	114.472	39.6354	2	8
Estuary	Deschutes	J	NA	NA	NA	NA	NA	NA	NA	NA	NA	NA	NA	NA	NA	-1187.41	NA	2	9
Estuary	Skokomish	K	10.6274	19.2496	0.0272329	0.00964576	0.449998	0.1739	0.422765	0.174143	2005.16	0.865971	0.800854	6.18102	10.4667	21.0584	10.5917	2	10
Estuary	Hamma Hamma	L	NA	NA	NA	NA	NA	NA	NA	NA	NA	NA	NA	NA	NA	-1282.09	NA	2	11
Estuary	Duckabush	M	-15.689	3.74248	0.0108091	0.001877	-0.0437143	0.008903	-0.0545234	0.00909869	2002.68	0.644409	0.78842	-69.3161	-65.0304	-41.654	23.3764	2	12
Estuary	Dosewallips	N	NA	NA	NA	NA	NA	NA	NA	NA	NA	NA	NA	NA	NA	-1270.59	NA	2	13
Estuary	Quilcene	O	7.47	1.59143	-9.739e-17	0.000797679	0.009	0.008419	0.009	0.00845643	2004	2.73193	0.263158	-96.6084	-92.3227	-95.1073	-2.78458	2	14
Estuary	Dungeness	P	118.384	31.8261	-0.0340541	0.015995	0.13851	0.009574	0.172564	0.0186412	1995.01	0.711132	0.966149	-22.7969	-18.5112	13.1907	31.7019	2	15
Estuary	Elwha	Q	NA	NA	NA	NA	NA	NA	NA	NA	NA	NA	NA	NA	NA	-1282.09	NA	2	16
Mainstem	Nooksack	A	-10457.1	2745.4	5.63143	1.38064	-1.72609	0.3382	-7.35752	1.42145	1991.78	0.842618	0.730402	132.44	136.726	155.309	18.5833	3	1
Mainstem	Samish	B	-28.513	17.9782	0.0196953	0.00902558	-0.0615	0.01635	-0.0811953	0.0186762	1999.37	1.43162	0.607862	-20.3582	-16.0725	-6.28224	9.79024	3	2
Mainstem	Skagit	C	-8287.8	3460.01	4.68257	1.74001	2.16445	0.4262	-2.51812	1.79144	1992.31	3.33817	0.898257	141.694	145.98	143.14	-2.83954	3	3
Mainstem	Stillaguamish	D	508.084	121.843	0.00271045	0.0611088	0.421714	0.2899	0.419004	0.296223	2002.95	2.62128	0.258723	70.0032	74.2889	70.8256	-3.46326	3	4
Mainstem	Snohomish	E	-1901.84	353.355	1.48861	0.177395	-0.819	0.3214	-2.30761	0.367075	1999.49	0.984531	0.884817	98.7744	103.06	122.269	19.2093	3	5
Mainstem	Lake Washington	F	-2874.04	313.075	1.63176	0.157344	-0.0742657	0.09418	-1.70602	0.183375	1995.45	0.722815	0.959329	68.6495	72.9352	105.538	32.6031	3	6
Mainstem	Duwamish	G	-2253.77	195.181	1.40745	0.0979533	-1.03714	0.2423	-2.44459	0.261318	2000.55	0.584124	0.952833	80.3391	84.6248	118.455	33.8302	3	7
Mainstem	Puyallup	H	-4995.92	1094.2	2.94216	0.549518	-0.668182	0.7199	-3.61034	0.905682	1998.67	1.69605	0.81521	137.406	141.692	148.721	7.02922	3	8
Mainstem	Nisqually	I	-7814.89	1039.22	4.0303	0.521904	-3.05673	0.6837	-7.08702	0.86017	1998.22	0.824797	0.860644	135.344	139.63	166.179	26.5494	3	9
Mainstem	Deschutes	J	-472.567	78.3349	0.272511	0.0393131	-0.451071	0.09723	-0.723582	0.104879	2000.39	0.801798	0.81498	43.8218	48.1075	72.2309	24.1234	3	10
Mainstem	Skokomish	K	-131.908	86.8933	0.182571	0.0436979	-0.0287365	0.0107	-0.211308	0.0449895	1992.73	1.06128	0.789919	-5.67953	-1.39382	18.2465	19.6403	3	11
Mainstem	Hamma Hamma	L	16.2032	6.44679	-0.00229816	0.00323331	-0.0180183	0.01534	-0.0157202	0.0156734	2002	4.28974	0.352159	-47.5627	-43.277	-47.7542	-4.47716	3	12
Mainstem	Duckabush	M	-26.5007	39.2989	0.0213299	0.0197631	0.00368177	0.004841	-0.0176481	0.0203473	1993	5.9672	0.418037	-37.4189	-33.1331	-37.9937	-4.8606	3	13
Mainstem	Dosewallips	N	254.844	56.427	-0.115936	0.0283489	0.197182	0.02567	0.313118	0.0382469	1997.52	0.87269	0.833951	9.81349	14.0992	40.8933	26.7941	3	14
Mainstem	Quilcene	O					NA	NA	NA	NA	NA	NA	NA	NA	NA	-1187.41	NA	3	15
Mainstem	Dungeness	P	150.036	22.3198	-0.0135311	0.0111908	-0.278099	0.07686	-0.264568	0.077672	2004	0.851635	0.734904	5.71639	10.0021	18.5075	8.50542	3	16
Mainstem	Elwha	Q	133.818	47.8568	-0.041804	0.0240174	0.359998	0.0594	0.401802	0.0640732	2000.37	0.883772	0.839243	24.1107	28.3964	49.6347	21.2384	3	17
Tributary	Nooksack	A	45.6291	188.672	0.0567788	0.0945692	1.71895	0.9981	1.66217	1.00256	2004.93	1.32754	0.387395	94.4068	98.6925	97.2765	-1.41599	4	1
Tributary	Samish	B	97.0375	32.2095	-0.0257837	0.0161398	1.39497	0.2909	1.42076	0.291385	2005.87	0.315583	0.762255	26.7718	31.0575	51.9541	20.8966	4	2
Tributary	Skagit	C	1166.98	348.219	-0.464232	0.1747	4.12997	0.5927	4.5942	0.617931	2002	0.602853	0.845594	108.018	112.303	139.168	26.8651	4	3
Tributary	Stillaguamish	D	1068.55	333.345	-0.490541	0.167531	0.122388	0.1003	0.612929	0.195248	1994.05	2.02964	0.461417	71.1588	75.4445	78.4342	2.98971	4	4
Tributary	Snohomish	E	-7129.24	2967.7	3.753	1.49281	-0.362538	0.2397	-4.11554	1.51194	1990.09	1.13671	0.41659	124.373	128.658	132.388	3.72989	4	5
Tributary	Lake Washington	F	-3569.92	201.913	2.05634	0.101206	-1.89	1.068	-3.94634	1.07291	2004.58	0.66676	0.972146	97.1198	101.406	115.789	14.3839	4	6
Tributary	Duwamish	G	-1908.62	187.097	1.07078	0.093866	0.192852	0.3185	-0.877932	0.332012	2001.67	1.75637	0.946041	83.1693	87.455	90.0039	2.54889	4	7
Tributary	Puyallup	H	-753.063	190.363	0.450612	0.0954167	5.62491	1.007	5.1743	1.01154	2004.71	0.460831	0.920309	94.7637	99.0494	121.726	22.677	4	8
Tributary	Nisqually	I	-2686.57	1166.26	1.42975	0.586651	0.169835	0.09421	-1.25992	0.594168	1991	1.74029	0.74625	87.0133	91.2991	93.8775	2.57843	4	9
Tributary	Deschutes	J	-1.44396	153.041	0.0734671	0.0767097	1.05568	0.8096	0.982217	0.813222	2004	2.40637	0.452348	86.0347	90.3204	88.5502	-1.7702	4	10
Tributary	Skokomish	K	393.12	305.339	-0.18	0.153669	0.0543456	0.008869	0.234346	0.153924	1988.11	1.01957	0.74868	1.23932	5.52504	3.58833	-1.93671	4	11
Tributary	Hamma Hamma	L	-75.1861	84.3655	0.0386155	0.0424587	-0.0059484	0.00245	-0.0445639	0.0425294	1989	2.1561	0.30177	-50.2113	-45.9256	-47.8476	-1.92199	4	12
Tributary	Duckabush	M	NA	NA	NA	NA	NA	NA	NA	NA	NA	NA	NA	NA	NA	NA	NA	4	13
Tributary	Dosewallips	N	NA	NA	NA	NA	NA	NA	NA	NA	NA	NA	NA	NA	NA	-1381.49	NA	4	14
Tributary	Quilcene	O	314.504	124.173	-0.148784	0.0624061	0.0325336	0.03735	0.181317	0.0727308	1995.06	2.64738	0.451884	31.6586	35.9444	36.2634	0.31902	4	15
Tributary	Dungeness	P	33.5144	15.1921	0.0049446	0.00762689	0.0825	0.01382	0.0775554	0.015782	1999.53	1.25713	0.870379	-27.0935	-22.8078	-10.2957	12.5121	4	16
Tributary	Elwha	Q	-83.2504	129.396	0.0479783	0.0650719	-0.00833705	0.01594	-0.0563153	0.0669953	1993	6.15628	0.113966	10.2482	14.5339	9.56099	-4.97293	4	17
Floodplain	Nooksack	A	-24022.5	6694.68	13.2506	3.3667	0.402223	0.8246	-12.8483	3.46621	1992.09	1.2286	0.816759	168.096	172.382	183.344	10.9623	5	1
Floodplain	Samish	B	-7370.84	977.21	4.29368	0.490263	-5.51889	1.663	-9.81256	1.7341	2001.93	0.797986	0.87513	149.292	153.578	172.269	18.6915	5	2
Floodplain	Skagit	C	-25845.4	3811.17	15.0523	1.9154	5.04697	1.146	-10.0053	2.23229	1994.73	1.45192	0.960206	168.619	172.905	183.126	10.2206	5	3
Floodplain	Stillaguamish	D	4686.79	1567.26	-1.86307	0.787907	2.97182	0.3134	4.8349	0.847951	1993.46	0.994297	0.905758	123.785	128.071	146.733	18.6625	5	4
Floodplain	Snohomish	E	-13983.1	985.232	9.14276	0.493981	-3.681	3.393	-12.8238	3.42857	2003.08	0.946101	0.968637	157.213	161.498	177.08	15.5818	5	5
Floodplain	Lake Washington	F	-26559.6	1340.11	15.6203	0.67233	-6.77893	2.281	-22.3992	2.37809	2001.36	0.510576	0.982056	161.925	166.21	203.571	37.3612	5	6
Floodplain	Duwamish	G	-68282.3	2937.08	37.7839	1.47503	-1.38218	1.932	-39.166	2.43105	1998.57	0.419989	0.991438	176.902	181.188	231.394	50.2066	5	7
Floodplain	Puyallup	H	-4529.16	6983.91	5.013	3.51303	18.9315	0.5642	13.9185	3.55805	1990.18	0.803422	0.993416	158.606	162.891	174.222	11.3312	5	8
Floodplain	Nisqually	I	-4536.58	1451.72	3.74209	0.728096	-5.58514	3.454	-9.32723	3.52942	2002.01	1.62577	0.663065	169.114	173.4	178.886	5.48566	5	9
Floodplain	Deschutes	J	-6266.65	687.985	3.43474	0.345644	-1.17491	0.313	-4.60965	0.466325	1997.07	0.71519	0.934286	109.846	114.132	146.895	32.7634	5	10
Floodplain	Skokomish	K	-5299.85	3187.52	2.93871	1.60459	-0.251969	0.04233	-3.19068	1.60515	1988	0.811583	0.729066	67.3464	71.6322	84.6941	13.062	5	11
Floodplain	Hamma Hamma	L	12.0922	3.60777	0.0032411	0.00181121	-0.00599984	0.003281	-0.00924093	0.00374785	1999.96	2.46524	0.291132	-84.6009	-80.3152	-80.4298	-0.114611	5	12
Floodplain	Duckabush	M	318.975	78.9713	-0.134595	0.039689	0.146982	0.02376	0.281577	0.0462553	1995.24	1.09339	0.775377	13.5551	17.8408	36.5987	18.7579	5	13
Floodplain	Dosewallips	N	33.5419	12.5578	-0.00613603	0.00630225	0.0207696	0.01559	0.0269056	0.016813	2000	3.57078	0.192118	-29.4042	-25.1185	-28.0613	-2.94278	5	14
Floodplain	Quilcene	O	39.7564	5.65228	-0.00146139	0.00283147	0.163966	0.1097	0.165428	0.10978	2006.99	0.52225	0.196286	-39.9526	-35.6669	-38.1067	-2.43981	5	15
Floodplain	Dungeness	P	-3302.38	1093.16	2.34587	0.549205	8.98282	0.4974	6.63694	0.740959	1996.85	0.786301	0.987281	128.369	132.655	161.944	29.2891	5	16
Floodplain	Elwha	Q	-37.7662	78.386	0.0743578	0.0393521	0.707697	0.07129	0.63334	0.0814296	2000	0.780414	0.948288	38.5413	42.827	67.9419	25.1149	5	17
Basin	Nooksack	A	-43219.5	5251.43	23.8474	2.6409	6.78129	0.6468	-17.0661	2.71896	1991.88	0.7051	0.982532	158.383	162.669	187.542	24.8726	6	1
Basin	Samish	B	-9815.14	1406.13	5.30347	0.70523	-4.16057	3.345	-9.46404	3.41858	2002.66	1.39852	0.840382	167.838	172.124	176.585	4.46143	6	2
Basin	Skagit	C	-123491	15959.8	65.412	8.02809	12.1243	1.289	-53.2877	8.13095	1990.06	0.469374	0.971786	191.664	195.95	221.206	25.2563	6	3
Basin	Stillaguamish	D	-96790.1	26057.4	50.1973	13.1106	12.2652	1.324	-37.932	13.1773	1989	0.773279	0.942338	197.42	201.706	207.097	5.3906	6	4
Basin	Snohomish	E	-263627	22734.8	140.173	11.3955	-83.7719	120.3	-223.945	120.807	2004.81	1.23149	0.931701	286.072	290.358	290.504	0.14562	6	5
Basin	Lake Washington	F	-372875	7130.04	210.339	3.57383	-142.965	37.72	-353.304	37.8872	2004.48	0.270864	0.996655	239.689	243.975	289.728	45.7535	6	6
Basin	Duwamish	G	-186530	2714.58	102.83	1.36064	-29.8455	14.36	-132.675	14.4246	2004.34	0.286213	0.998046	201.062	205.348	252.129	46.781	6	7
Basin	Puyallup	H	-91158.9	61429.9	52.182	30.9003	115.2	4.962	63.0183	31.2963	1990.73	1.73653	0.986505	245.577	249.863	250.964	1.10169	6	8
Basin	Nisqually	I	-101956	37143.9	55.539	18.684	22.9755	3.001	-32.5635	18.9234	1990.94	2.11838	0.933404	225.453	229.739	229.449	-0.290125	6	9
Basin	Deschutes	J	-28844.1	2746.62	17.1318	1.37711	36.234	9.458	19.1023	9.55813	2003.66	1.56061	0.96292	198.223	202.508	203.248	0.740105	6	10
Basin	Skokomish	K	-104924	28676.8	53.298	14.4286	5.192	1.457	-48.106	14.502	1989.46	0.764491	0.865883	201.252	205.538	216.632	11.0939	6	11
Basin	Hamma Hamma	L	-131.365	81.3395	0.0788764	0.0407702	1.25094	0.4303	1.17206	0.432217	2004.98	0.801679	0.699166	60.7516	65.0373	70.0496	5.01232	6	12
Basin	Duckabush	M	-2872.28	1080.03	1.46913	0.542604	-2.45358	0.4914	-3.92271	0.732054	1998	1.35396	0.670213	127.885	132.171	146.86	14.689	6	13
Basin	Dosewallips	N	2321.65	795.371	-1.13132	0.399594	0.261818	0.3619	1.39314	0.539112	1997.1	2.73733	0.565791	115.648	119.934	120.243	0.309524	6	14
Basin	Quilcene	O	442.627	194.463	-0.185068	0.0976264	0.573002	0.1769	0.75807	0.202014	1999.74	1.63235	0.510481	74.8852	79.1709	85.5492	6.3783	6	15
Basin	Dungeness	P	-3229.76	427.443	2.12812	0.214517	4.7175	0.5306	2.58938	0.572284	2000.74	1.19035	0.976924	111.695	115.981	127.557	11.5761	6	16
Basin	Elwha	Q	-2323.07	248.045	1.33759	0.124257	-3.42	4.816	-4.75759	4.8176	2006.42	1.24102	0.891755	111.309	115.595	113.317	-2.27812	6	17
